# Supplementary material for: Role of NaCl and Glutamine on Biofilm Production from Pseudomonas aeruginosa
Source: Microorganisms. 2025 Sep 19;13(9):2198. doi: 10.3390/microorganisms13092198 (PMC12472604; doi:10.3390/microorganisms13092198)
Supplement: Supplementary file 1 [file microorganisms-13-02198-s001.zip]

Archive with 1 entries (1 files):
- microorganisms-3801465-supplementary.pdf
